# Supplementary material for: The Relationship between Inflammation Markers (CRP, IL-6, sCD40L) and Colorectal Cancer Stage, Grade, Size and Location
Source: Diagnostics (Basel). 2021 Jul 31;11(8):1382. doi: 10.3390/diagnostics11081382 (PMC8393680; doi:10.3390/diagnostics11081382)
Supplement: Supplementary file 1 [file diagnostics-11-01382-s001.zip]

Archive with 1 entries (1 files):
- diagnostics-1247165-supplementary.pdf
